# Supplementary material for: Anti-Colon Cancer Activity of Dietary Phytochemical Soyasaponin I and the Induction of Metabolic Shifts in HCT116
Source: Molecules. 2022 Jul 8;27(14):4382. doi: 10.3390/molecules27144382 (PMC9316303; doi:10.3390/molecules27144382)
Supplement: Supplementary file 1 [file molecules-27-04382-s001.zip]

Archive with 1 entries (1 files):
- molecules-1780939-supplementary.pdf
